# Supplementary material for: Extraction, Identification and Antioxidant Activity of 3-Deoxyanthocyanidins from Sorghum bicolor L. Moench Cultivated in China
Source: Antioxidants (Basel). 2023 Feb 12;12(2):468. doi: 10.3390/antiox12020468 (PMC9952376; doi:10.3390/antiox12020468)
Supplement: Supplementary file 1 [file antioxidants-12-00468-s001.zip]

Archive with 1 entries (1 files):
- antioxidants-2193567-supplementary.pdf
